# Supplementary material for: The Impact of High-Intensity Ultrasound-Assisted Extraction on the Structural and Functional Properties of Hempseed Protein Isolate (HPI)
Source: Foods. 2023 Jan 11;12(2):348. doi: 10.3390/foods12020348 (PMC9858475; doi:10.3390/foods12020348)
Supplement: Supplementary file 1 [file foods-12-00348-s001.zip]

Archive with 1 entries (1 files):
- foods-2138154-supplementary.pdf
